# Supplementary material for: Are Cannabis-Based Medicines a Useful Treatment for Neuropathic Pain? A Systematic Review
Source: Biomolecules. 2025 Jun 4;15(6):816. doi: 10.3390/biom15060816 (PMC12190838; doi:10.3390/biom15060816)
Supplement: Supplementary file 1 [file biomolecules-15-00816-s001.zip]

Archive with 1 entries (1 files):
- biomolecules-3615356-supplementary.pdf
